# Supplementary material for: Quantitative Analysis of Pseudogene-Associated Errors During Germline Variant Calling
Source: Int J Mol Sci. 2025 Jan 3;26(1):363. doi: 10.3390/ijms26010363 (PMC11719938; doi:10.3390/ijms26010363)
Supplement: Supplementary file 1 [file ijms-26-00363-s001.zip]

Archive with 6 entries (6 files):
- Supplementary Figure S1.png
- Supplementary Figure S2.png
- Supplementary Figure S3.png
- Supplementary Figure S4.png
- Supplementary Table S1.tsv
- Supplementary Table S2.xlsx
