# Supplementary material for: Quantitative Analysis of Pseudogene-Associated Errors During Germline Variant Calling
Source: Int J Mol Sci. 2025 Jan 3;26(1):363. doi: 10.3390/ijms26010363 (PMC11719938; doi:10.3390/ijms26010363)
Supplement: Supplementary file 1 [file ijms-26-00363-s001.zip › Supplementary Table S1.tsv]

	Processed pseudogenes	Amount samples	Frequency	Gencode databases
0	OR6K5P	9611	0.7217	-
1	PRKRA	6234	0.4681	-
2	TYRO3	4726	0.3549	+
3	SKA3	3712	0.2787	-
4	MOSMO	2195	0.1648	-
5	FAM104B	2055	0.1543	-
6	BOD1	1882	0.1413	+
7	UQCR10	1416	0.1063	+
8	SARAF	967	0.0726	-
9	FBRSL1	885	0.0665	+
10	MATR3	497	0.0373	+
11	LAPTM4B	311	0.0234	+
12	MTMR2	275	0.0207	-
13	ZNF100	243	0.0182	-
14	WDR43	158	0.0119	-
15	SMAD4	152	0.0114	-
16	ENSG00000267699	152	0.0114	-
17	ATG10	121	0.0091	-
18	KRR1	68	0.0051	+
19	RBM3	66	0.005	+
20	ADISSP	62	0.0047	-
21	CLIP1	61	0.0046	-
22	TRMT10C	48	0.0036	-
23	LINC02916	39	0.0029	-
24	PDLIM1	35	0.0026	+
25	PANK3	26	0.002	-
26	CMPK1	22	0.0017	-
27	SIKE1	20	0.0015	-
28	FRG1BP	19	0.0014	-
29	CFLAR	18	0.0014	-
30	RBBP7	18	0.0014	-
31	MFF	15	0.0011	+
32	ZFAND2A	13	0.001	+
33	ENSG00000286990	13	0.001	-
34	MED28	12	0.0009	+
35	ENSG00000285732	12	0.0009	-
36	ENSG00000254339	11	0.0008	-
37	ENAH	10	0.0008	+
38	ZNF664	10	0.0008	-
39	AMD1	10	0.0008	+
40	TTL	9	0.0007	+
41	TRAPPC2L	9	0.0007	+
42	ENSG00000253784	9	0.0007	-
43	SH2D4B	8	0.0006	-
44	CORO7-PAM16	7	0.0005	-
45	PAM16	7	0.0005	-
46	INTS10	6	0.0005	-
47	RPL17-C18orf32	6	0.0005	-
48	ERBB3	6	0.0005	-
49	ENSG00000263720	6	0.0005	-
50	C18orf32	6	0.0005	-
51	ERLIN1	6	0.0005	-
52	JPT2	5	0.0004	-
53	OCIAD1	5	0.0004	-
54	NAA60	5	0.0004	-
55	LAMTOR1	5	0.0004	-
56	QRSL1	4	0.0003	+
57	IFT20	4	0.0003	-
58	DYNLL2	4	0.0003	-
59	ENSG00000285000	4	0.0003	-
60	SELENOF	4	0.0003	-
61	AGGF1	4	0.0003	+
62	PPP1CC	4	0.0003	-
63	ENSG00000285560	3	0.0002	-
64	ENSG00000285329	3	0.0002	-
65	CEP20	3	0.0002	-
66	POGLUT1	3	0.0002	-
67	FAAP24	3	0.0002	-
68	ENSG00000259066	3	0.0002	-
69	RPP21	3	0.0002	-
70	TRIM39-RPP21	3	0.0002	-
71	ILF3	3	0.0002	-
72	SLC30A9	3	0.0002	-
73	CDCA5	3	0.0002	-
74	CDK2AP1	3	0.0002	+
75	OST4	3	0.0002	-
76	YAP1	3	0.0002	+
77	SH3RF1	3	0.0002	-
78	ENSG00000262905	3	0.0002	-
79	CDCA8	3	0.0002	-
80	LEFTY2	3	0.0002	-
81	SNX16	2	0.0002	-
82	NDUFAB1	2	0.0002	+
83	YES1	2	0.0002	+
84	LARP1B	2	0.0002	+
85	PRAMEF30P	2	0.0002	-
86	UGDH	2	0.0002	-
87	PSMA7	2	0.0002	-
88	RBM17	2	0.0002	+
89	PSMB10	2	0.0002	-
90	COX16	2	0.0002	-
91	HSPA9	2	0.0002	+
92	GNA11	2	0.0002	-
93	DPPA4	2	0.0002	+
94	NDUFB2	2	0.0002	+
95	ENSG00000286132	2	0.0002	-
96	BAG4	2	0.0002	-
97	ZRANB2	2	0.0002	-
98	ZNF486	2	0.0002	-
99	SNHG12	2	0.0002	-
100	LSM14A	2	0.0002	-
101	METTL9	2	0.0002	-
102	SH3BGRL	2	0.0002	-
103	S100A14	2	0.0002	-
104	FBXW2	2	0.0002	-
105	TOMM6	2	0.0002	-
106	ENSG00000124593	2	0.0002	-
107	SPRING1	2	0.0002	+
108	ATP9B	2	0.0002	-
109	MTMR12	2	0.0002	+
110	MIER3	1	0.0001	-
111	ENSG00000285708	1	0.0001	-
112	TALDO1	1	0.0001	-
113	FOXP1	1	0.0001	-
114	COMMD10	1	0.0001	-
115	HNRNPM	1	0.0001	+
116	RETREG2	1	0.0001	-
117	PITX1	1	0.0001	-
118	GNL3	1	0.0001	+
119	ENSG00000289205	1	0.0001	-
120	ZNF639	1	0.0001	-
121	FASN	1	0.0001	-
122	MYOZ3	1	0.0001	-
123	SSR1	1	0.0001	+
124	NABP1	1	0.0001	-
125	ENSG00000285976	1	0.0001	-
126	PPP2R5A	1	0.0001	-
127	GFM1	1	0.0001	-
128	PTP4A1	1	0.0001	+
129	ECSIT	1	0.0001	-
130	COPA	1	0.0001	-
131	HRG	1	0.0001	-
132	SLAIN2	1	0.0001	-
133	SPRY2	1	0.0001	-
134	FAM20B	1	0.0001	+
135	TMEM123	1	0.0001	-
136	ZNF514	1	0.0001	-
137	MCM7	1	0.0001	-
138	ENSG00000248710	1	0.0001	-
139	TRIM59	1	0.0001	-
140	SF1	1	0.0001	+
141	UBE2G1	1	0.0001	-
142	DLEC1	1	0.0001	-
143	ANAPC16	1	0.0001	-
144	DLG3	1	0.0001	-
145	PPARD	1	0.0001	-
146	HSPE1-MOB4	1	0.0001	-
147	HSPE1	1	0.0001	+
148	MRPS7	1	0.0001	-
149	SRARP	1	0.0001	-
150	SOAT1	1	0.0001	-
151	COX5A	1	0.0001	+
152	PITPNB	1	0.0001	-
153	ZNF788P	1	0.0001	-
154	NSD2	1	0.0001	-
155	SSRP1	1	0.0001	-
156	ENSG00000261884	1	0.0001	-
157	LINC02582	1	0.0001	-
158	ATXN7L3	1	0.0001	+
159	ENSG00000261216	1	0.0001	-
160	FAM107B	1	0.0001	-
161	ERBB2	1	0.0001	-
162	SLC25A3	1	0.0001	+
163	RNF220	1	0.0001	-
164	NDUFB6	1	0.0001	-
165	TMTC4	1	0.0001	-
166	ZFR	1	0.0001	+
167	ENSG00000289685	1	0.0001	-
168	FYTTD1	1	0.0001	+
169	API5	1	0.0001	+
170	LRRC57	1	0.0001	+
171	ZSWIM9	1	0.0001	-
172	SURF6	1	0.0001	+
173	SNHG32	1	0.0001	-
174	SKA1	1	0.0001	-
175	TMEM126B	1	0.0001	-
176	CEPT1	1	0.0001	-
177	UBE2V2	1	0.0001	+
178	SPATA6	1	0.0001	-
179	ENSG00000270104	1	0.0001	-
180	HNRNPUL1	1	0.0001	-
181	HAPSTR1	1	0.0001	-
182	CXXC5	1	0.0001	-
183	SNHG29	1	0.0001	-
184	PRPS2	1	0.0001	-
185	PLAAT5	1	0.0001	-
186	LINC02147	1	0.0001	-
187	MRPL43	1	0.0001	-
188	TPT1	1	0.0001	+
189	PEX6	1	0.0001	-
190	VAPB	1	0.0001	-
191	ENSG00000287254	1	0.0001	-
192	CSDE1	1	0.0001	-
193	PSME3	1	0.0001	-
194	FAM210B	1	0.0001	-
195	KCTD18	1	0.0001	-
196	C9orf78	1	0.0001	+
197	RAD17	1	0.0001	+
198	LINC01224	1	0.0001	-
199	URI1	1	0.0001	-
200	ENSG00000285565	1	0.0001	-
201	ENSG00000285942	1	0.0001	-
202	CASP8	1	0.0001	-
203	ENSG00000288903	1	0.0001	-
204	FXR1	1	0.0001	-
205	CASKIN2	1	0.0001	-
206	ATP5PO	1	0.0001	+
207	SRSF7	1	0.0001	-
208	HDGFL3	1	0.0001	+
209	HSPB2-C11orf52	1	0.0001	-
210	HSPB2	1	0.0001	-
211	MESD	1	0.0001	+
212	FHIP1A	1	0.0001	-
213	GRB2	1	0.0001	-
214	MAEA	1	0.0001	-
215	NRAS	1	0.0001	-
216	ENSG00000249209	1	0.0001	-
217	SEC63	1	0.0001	+
218	PRAMEF19	1	0.0001	-
219	UBAC2	1	0.0001	-
220	ARRDC2	1	0.0001	-
221	RBPMS2	1	0.0001	+
222	MIR2117HG	1	0.0001	-
223	TIMM21	1	0.0001	-
224	LHFPL4	1	0.0001	-
225	LAGE3	1	0.0001	+
226	VRK1	1	0.0001	-
227	MOCS2	1	0.0001	-
228	EBNA1BP2	1	0.0001	-
229	ZNF527	1	0.0001	-
230	ACTR6	1	0.0001	+
231	SRP72	1	0.0001	+
232	NDFIP1	1	0.0001	+
233	NUB1	1	0.0001	-
