# Supplementary material for: Quantitative Analysis of Pseudogene-Associated Errors During Germline Variant Calling
Source: Int J Mol Sci. 2025 Jan 3;26(1):363. doi: 10.3390/ijms26010363 (PMC11719938; doi:10.3390/ijms26010363)
Supplement: Supplementary file 1 [file ijms-26-00363-s001.zip › Supplementary Table S2.xlsx]

## Sheet: Sheet1
Genes	Chr_pos	p_value	Significance	Ref Base	Genotype
CLIP1	chr12:122309882	0	Likely pathogenic	-	TATT/-
CLIP1	chr12:122316856	0	Likely pathogenic	-	TTCATTCTGTAGTTTTGCATTTGTTTGCTTGGTGTCCTCCAAGGAGGCCAGAGTCTCAGTCTTCTCTTTGGTCATCTGTTCCATTATCTGCATGGCATCTTCCG/-
CLIP1	chr12:122319349	2.19181e-13	Likely pathogenic	-	TTTGGCTTTGTCGGCTTGCTTTCTCAGCTCCTCCAGCTCCTGCAGCAAGCCACTGTTCTCCTCCCGTGCGCCCTTCAGCTTGT/-,TTTGG/-,TTTGGCTTTGTCGGCTTGCTTTCTCAGCTCCTCCAGCTCCTGCAGCAAGCCA/-
CLIP1	chr12:122355313	4.1767e-287	Likely pathogenic	-	TAGTCCTGTCCGACTGGGCCTGCTGCTCACAGAGGAGGCCACTGAGCTCATGGAGCTGAGGGAAGAGGCAGAAGGG/-
CSDE1	chr1:114733858	0	Likely pathogenic	-	ATTTCTGTCCTTGATTGTGAATTCCACATCATCGCCAGGCTGTAAGGTTT/-
DLG3	chrX:70500990	0	Likely pathogenic	-	CCATT/-
MATR3	chr5:139322030	4.19829e-86	Likely pathogenic	-	ATTCCAAACAGAGGCATTGATTTACTGAAAAAAGATAAATCCCGAAAAAGATCTTACTCTCCAGATGGCAAAGAATCTCCAA/-
MIER3	chr5:56937699	0	Likely pathogenic	-	TTTGTCTAGTGTCATGTCTGGTAGTTCATCTGCCAGTTCACTTGGGGAACTATTTGCACTGGAATTTGCAACTG/-
MTMR2	chr11:95849863	3.75691e-198	Likely pathogenic	-	TGGGATACGGCCT/-,TGGGATACGGCCTCTTGATCTGAAGGATGCCACTCTCTTTAATT/-
MTMR2	chr11:95850750	0	Likely pathogenic	-	CTGCCTT/-
MTMR2	chr11:95865677	1.72008e-239	Likely pathogenic	-	AAACTATAATGAGATGTGTAGGAACTATCACACAGTGTTTAAGTGACTTAGCTCCCGAACTGGACTGCATGGGCCTCAAATCAGGAGAAAAGTTGT/-,AAACTATAATGAGATGTGTAGGAACTATCACACAGTGTTTAAGTGACTTAGCTCCCGAA/-,AAACTATAATGAGATGTGTAGGAACTATCACACAGTGTTTAAGTGACTTAGCTCCCGAACTGGACTGCATGGGCCT/-,AAACTATAATGAGATGTGTAGGAACTATCA/-
MTMR2	chr11:95888262	7.88584e-250	Likely pathogenic	-	ATTATAATTTTTGAGATGTTTTATCTTCACTTCTGATGATCTTCAAATGTCAATGGCTCTTAACACATTAACTGGACAAGGAGTCCACG/-
NDFIP1	chr5:142135818	0	Likely pathogenic	-	TGGCATTCCTCTTTAACTGGATTGG/-
NSD2	chr4:1935263	0	Likely pathogenic	-	AGAGACACAATCACTGACAAAACGGCCAGAACAAGCTCTTACAAGGCCATGGAGGCAGCCTCCTCGCTCAA/-
PRKRA	chr2:178436320	2.07888e-113	Likely pathogenic	-	TAAAGAAATGTGGTTCTCTGGAGAAATATTACTAAATTTGGCAAGAAATTTCTCAGCAGCATTCCTTTTGGCTTGCTTTTTTGATGCCCCCTTTC/-,TAAAGAAATGTGGTTCTCTGGAGAAATATTACTAAATTTGGCAAGAAATTTCTCAGCAGCATTCCTTTTGGCTTGCTTTTTTGATGCC/-,TAAAGAAATGTGGTTCTCTGGAGAAATATTACTAAATTTGGCAAGAAATTTCTCAGCAGCATTCCTTTTGGCTTGCTTTTTTGATG/-,TAAAGAAATGTGGTTCTCTGGAGAAATATTACTAAATTTGGCAAGAAATTTCTCAGCAGCATTCCTTTTGGCTTGCTTTTTTGATGCCC/-,TAAAGAAATGTGGTTCTCTGGAGAAATAT…
PRKRA	chr2:178451011	0	Pathogenic	C	-/C
RBBP7	chrX:16845939	0	Pathogenic	-	CAGGAGTT/-
RBBP7	chrX:16869221	0	Likely pathogenic	-	TCTCTTTACTCGCCATCTTGCGTCGGGTCGTTCGCCCCTCGCCGCCGCCTCGGACTCCTCTCGTTAGCCAAGAGCAGCCCGACCGCTGG/-,TCTCTTTACTCGCCATCTTGCGTCGGGTCGTTCGCCCCTCGCCGCCGCCTCGGACTCCTCTCGTTAGCCAAGAG/-
SF1	chr11:64765519	0	Likely pathogenic	-	TTTG/-
SMAD4	chr18:51048861	8.10988e-23	Likely pathogenic	-	ATCTCTCAGGATTAACACTGCA/-
UGDH	chr4:39508660	0	Likely pathogenic	-	CCAACACTGGCTTTTAGAAACTTGTTTCCAATTCTCTGGTCCATTCCAATCGCTGTTGCTA/-
WDR43	chr2:28902124	0	Likely pathogenic	-	AAGTGGTGGACATGACAACAGAGTCAACTGCATACAGTGGCATCAAGAC/-
WDR43	chr2:28902125	2.26103e-165	Likely pathogenic	-	AGTGGTGGACATGACAACAGAGTCAACTGCATACAGTGGCATCAAGACAGTG/-
ZFR	chr5:32388675	0	Likely pathogenic	-	TGCAGGCCCCTGAGGCTGAGGAGGCATGCCTGGTCGGACTCCCAGAAGGC/-
